# Supplementary material for: Enhanced Cellular Uptake of H-Chain Human Ferritin Containing Gold Nanoparticles
Source: Pharmaceutics. 2021 Nov 19;13(11):1966. doi: 10.3390/pharmaceutics13111966 (PMC8623468; doi:10.3390/pharmaceutics13111966)
Supplement: Supplementary file 1 [file pharmaceutics-13-01966-s001.zip]

Archive with 1 entries (1 files):
- pharmaceutics-1426818-supplementary.pdf
